# Supplementary material for: Determinants of Accepting or Rejecting Influenza Vaccination—Results of a Survey Among Ligurian Pharmacy Visitors During the 2023/2024 Vaccination Campaign
Source: Vaccines (Basel). 2025 May 29;13(6):580. doi: 10.3390/vaccines13060580 (PMC12197350; doi:10.3390/vaccines13060580)
Supplement: Supplementary file 1 [file vaccines-13-00580-s001.zip]

Archive with 1 entries (1 files):
- vaccines-3610952-supplementary.pdf
